# Supplementary material for: From the Streets to the Judicial Evidence: Determination of Traditional Illicit Substances in Drug Seizures by a Rapid and Sensitive UHPLC-MS/MS-Based Platform
Source: Molecules. 2022 Dec 25;28(1):164. doi: 10.3390/molecules28010164 (PMC9822244; doi:10.3390/molecules28010164)
Supplement: Supplementary file 1 [file molecules-28-00164-s001.zip]

Archive with 1 entries (1 files):
- molecules-2109389-supplementary.pdf
